# Supplementary material for: Investigation of Radiotracer Metabolic Stability In Vitro with CYP-Overexpressing Hepatoma Cell Lines
Source: Cells. 2022 Aug 7;11(15):2447. doi: 10.3390/cells11152447 (PMC9368227; doi:10.3390/cells11152447)
Supplement: Supplementary file 1 [file cells-11-02447-s001.zip]

Archive with 1 entries (1 files):
- cells-1747694-supplementary.pdf
